# Supplementary material for: Natural Appetite Control: Food-Derived Aromas as Appetite Decreasing Agents—A Proof-of-Concept Study
Source: Nutrients. 2025 Feb 27;17(5):819. doi: 10.3390/nu17050819 (PMC11901767; doi:10.3390/nu17050819)
Supplement: Supplementary file 1 [file nutrients-17-00819-s001.zip]

Archive with 1 entries (1 files):
- nutrients-3488088-supplementary.pdf
